# Supplementary material for: Glycemic Alterations in Hospitalized COVID-19 Patients: Hyperglycemia and Newly Detected Diabetes
Source: Epidemiologia (Basel). 2026 Apr 13;7(2):54. doi: 10.3390/epidemiologia7020054 (PMC13114328; doi:10.3390/epidemiologia7020054)
Supplement: Supplementary file 1 [file epidemiologia-07-00054-s001.zip]

Archive with 1 entries (1 files):
- epidemiologia-4095903-supplementary.pdf
